# Supplementary material for: Skeletal Characteristics and Clinical Treatment Patterns in Orthognathic Surgery: A Virtual Surgical Planning-Based Study
Source: Healthcare (Basel). 2026 Mar 22;14(6):809. doi: 10.3390/healthcare14060809 (PMC13026696; doi:10.3390/healthcare14060809)
Supplement: Supplementary file 1 [file healthcare-14-00809-s001.zip]

Archive with 1 entries (1 files):
- healthcare-4187647-supplementary.pdf
